# Supplementary material for: Objective evaluation of tongue diagnosis ability using a tongue diagnosis e-learning/e-assessment system based on a standardized tongue image database
Source: Front Med Technol. 2023 Mar 13;5:1050909. doi: 10.3389/fmedt.2023.1050909 (PMC10040798; doi:10.3389/fmedt.2023.1050909)
Supplement: Supplementary file 1 [file Table1.xlsx]

## Sheet: Supplementary TABLE 1
	Supplementary Table 1. List of answers of tongue diagnosis test
	Evaluation items		Tongue image number	Answer choices	Answer when building a database						Answer of the test															Corrected answer**		Evaluation items		Tongue image number	Answer choices	Answer when building a database						Answer of the test
		Question number			KSs-D First diagnosis					Corrrect answer of the test*	KSs-E First diagnosis										KSs-D Second diagnosis											KSs-D First diagnosis					Corrrect answer of the test*	KSs-E First diagnosis										KSs-D Second diagnosis
					K	L	M	N	O		A	B	C	D	E	F	G	H	I	J	K	L	M	N	O							K	L	M	N	O		A	B	C	D	E	F	G	H	I	J	K	L
	Tongue body size	Q1	Image 1	1: Normal 2: Swelling 3: Thin 4: N/A 5: Unevaluable	1	1	1	1	1	1	1	1	1	1	1	1	2	1	1	1	1	1	1	1	1	1		Cracks on the surface of the tongue	Q5	Image 1	1: None 2: Mild 3: Severe 4: N/A	1	1	1	1	1	1	1	1	1	1	1	2	1	1	1	1	1	1
		Q9	Image 2		2	1	1	2	1	1	1	1	2	2	1	1	2	1	1	2	1	1	1	1	1	1			Q13	Image 2		1	1	1	1	1	1	1	1	2	1	1	1	1	1	1	2	2	1
		Q17	Image 3		1	1	1	1	1	1	2	2	1	2	1	2	1	1	3	2	2	1	1	2	2	2			Q21	Image 3		2	1	2	2	1	2	2	2	2	2	1	2	2	2	2	2	2	2
		Q25	Image 4		2	2	2	2	2	2	2	2	2	2	1	2	2	2	1	2	2	1	2	2	2	2			Q29	Image 4		2	1	3	2	2	2	2	2	2	1	1	2	2	2	2	2	2	2
		Q33	Image 5		2	2	1	1	2	2	2	2	2	2	1	2	2	2	2	2	2	1	1	2	2	2			Q37	Image 5		1	1	1	1	1	1	1	1	1	1	1	1	1	1	1	1	1	1
		Q41	Image 6		3	3	1	1	1	1	1	3	3	1	3	3	3	3	3	1	3	3	3	1	1	3			Q45	Image 6		1	1	2	1	2	1	2	2	2	2	1	1	2	1	2	2	2	1
		Q49	Image 7		1	3	3	2	3	3	5	3	5	3	1	1	3	1	3	3	1	3	3	3	3	3			Q53	Image 7		1	1	1	1	1	1	1	2	2	1	1	1	1	2	3	2	2	1
		Q57	Image 8		1	1	1	2	2	1	2	1	2	2	1	2	2	1	1	1	1	3	1	2	2	1			Q61	Image 8		2	2	3	2	2	2	2	3	2	2	2	2	2	2	3	3	3	2
		Q65	Image 9		1	1	3	1	1	1	1	1	3	3	1	1	1	3	3	3	1	1	3	3	1	1			Q69	Image 9		2	1	2	2	2	2	1	2	2	1	1	1	1	1	2	2	2	1
		Q73	Image 10		2	1	2	2	2	2	2	2	2	2	2	2	2	2	2	2	2	1	2	2	2	2			Q77	Image 10		2	1	2	1	1	1	3	2	3	2	1	1	1	2	2	2	2	2
	Tongue body color	Q2	Image 1	1: Pale 2: Light red 3: Red - deep red 4: Purple 5: N/A	2	2	2	2	2	2	2	2	2	2	2	2	2	2	2	1	2	2	2	2	1	2		Thickness of tongue coating	Q6	Image 1	1: None 2: Normal 3: Moderate 4: Moderate or higher with peeling 5: Thick 6: N/A	2	2	1	3	2	2	2	2	2	2	2	2	2	2	2	3	3	2
		Q10	Image 2		4	2	1	1	1	1	2	1	1	1	1	1	1	1	1	1	2	2	2	1	1	1			Q14	Image 2		3	2	2	3	2	2	2	2	3	2	2	2	2	2	3	3	3	3
		Q18	Image 3		3	2	3	3	2	3	3	3	3	3	3	3	3	3	3	3	3	3	3	3	3	3			Q22	Image 3		2	2	2	4	2	2	3	3	1	1	1	1	2	1	2	2	3	2
		Q26	Image 4		4	4	4	3	3	4	3	3	4	4	2	3	3	3	2	3	4	4	3	3	2	3			Q30	Image 4		2	2	3	3	2	2	3	3	3	2	4	2	3	2	3	4	3	2
		Q34	Image 5		3	2	2	1	2	2	4	2	2	2	1	2	2	2	1	2	1	2	1	2	1	2			Q38	Image 5		3	2	2	2	2	2	2	2	1	2	2	1	2	2	3	2	2	1
		Q42	Image 6		4	2	2	2	2	2	4	4	5	2	1	4	2	4	1	2	4	2	4	2	2	2 or 4			Q46	Image 6		2	2	2	2	1	2	2	2	1	2	2	2	2	1	3	2	2	2
		Q50	Image 7		4	2	2	4	2	2	1	1	2	1	1	1	1	1	3	1	2	1	2	3	1	1			Q54	Image 7		3	2	1	2	2	2	2	2	2	2	2	2	2	2	1	2	3	2
		Q58	Image 8		4	4	4	4	1	4	4	4	4	4	4	4	4	4	4	4	4	4	4	4	4	4			Q62	Image 8		3	3	3	5	5	3	5	3	5	3	3	5	5	5	5	3	5	5
		Q66	Image 9		3	3	4	3	2	3	3	3	4	3	3	3	3	3	3	3	3	3	4	3	3	3			Q70	Image 9		3	2	3	3	2	3	3	3	3	3	2	3	3	3	4	3	3	3
		Q74	Image 10		2	2	2	1	1	2	2	1	2	2	2	2	2	2	2	2	3	2	3	1	1	2			Q78	Image 10		4	4	3	4	4	4	4	4	4	4	4	4	4	4	4	4	4	4
	Dryness and wetness of tongue body	Q3	Image 1	1: Normal 2: Dry 3: Wet 4: N/A	1	1	1	1	1	1	1	1	1	1	1	1	1	1	1	1	1	1	1	1	1	1		Color of tongue coating	Q7	Image 1	1: White 2: Yellowish white - light brown 3: Yellow 4: Dark brown - black 5:N/A	1	1	5	1	1	1	1	1	1	1	1	1	1	1	1	1	1	1
		Q11	Image 2		1	1	1	1	1	1	2	1	3	1	1	1	1	3	3	3	1	3	2	3	1	1			Q15	Image 2		1	1	1	1	1	1	2	1	2	1	1	1	2	1	1	1	1	1
		Q19	Image 3		3	3	3	1	3	3	3	3	3	1	3	3	3	3	3	3	3	3	3	3	3	3			Q23	Image 3		1	1	1	1	1	1	1	1	5	5	5	5	1	5	1	1	1	1
		Q27	Image 4		1	1	3	1	1	1	3	1	1	1	1	1	2	1	1	1	1	3	1	3	3	1			Q31	Image 4		2	2	2	2	2	2	2	3	3	2	2	2	3	2	3	2	3	3
		Q35	Image 5		1	1	3	1	1	1	2	3	2	1	1	1	3	1	3	1	1	2	1	2	1	1			Q39	Image 5		1	1	2	1	1	1	1	1	5	1	1	5	1	1	1	1	1	5
		Q43	Image 6		1	1	1	1	1	1	2	1	2	2	1	2	2	2	2	2	1	1	2	1	1	2			Q47	Image 6		1	1	1	1	5	1	2	1	5	1	1	1	1	5	2	1	2	1
		Q51	Image 7		1	1	2	1	1	1	1	1	2	1	1	1	2	1	1	2	1	1	2	1	1	1			Q55	Image 7		1	1	5	1	1	1	1	1	1	1	1	1	1	1	5	1	2	1
		Q59	Image 8		3	1	3	3	3	3	3	3	3	3	3	3	3	3	3	3	1	1	3	3	3	3			Q63	Image 8		2	2	2	2	4	2	3	2	3	3	3	3	3	3	3	3	3	3
		Q67	Image 9		1	1	2	1	1	1	2	1	2	2	1	2	2	1	2	2	1	2	2	1	1	2			Q71	Image 9		1	1	2	2	1	1	1	2	2	1	1	1	1	1	3	1	2	2
		Q75	Image 10		1	1	3	1	3	1	1	3	3	1	1	3	3	1	3	3	1	1	2	3	3	3			Q79	Image 10		2	1	2	1	2	2	2	2	3	3	2	2	2	3	3	2	2	2
	Tooth marks on the edge of the tongue	Q4	Image 1	1: None 2: Mild 3: Severe 4: N/A	1	1	1	2	1	1	1	1	1	2	1	1	1	1	1	1	2	1	2	2	1	1		Dryness and wetness of tongue coating	Q8	Image 1	1: Normal 2: Dry 3: Wet 4: N/A	1	1	4	1	1	1	1	1	1	1	1	1	2	1	1	1	1	1
		Q12	Image 2		1	1	2	2	1	1	2	1	2	2	1	1	2	1	2	1	1	1	1	1	1	1			Q16	Image 2		1	1	2	3	1	1	2	2	2	1	1	2	2	2	3	1	1	3
		Q20	Image 3		1	1	3	2	1	1	2	1	1	1	1	1	1	1	2	1	1	1	2	1	1	1			Q24	Image 3		1	3	3	3	3	3	3	3	4	4	4	4	3	4	3	3	1	3
		Q28	Image 4		1	1	2	1	1	1	1	1	1	1	1	1	1	1	1	1	1	1	3	1	1	1			Q32	Image 4		1	1	3	3	1	1	2	1	2	1	3	1	2	1	3	1	1	2
		Q36	Image 5		2	2	2	3	2	2	3	3	3	2	3	3	3	3	3	2	3	3	3	3	3	3			Q40	Image 5		1	1	2	1	1	1	2	3	4	2	1	4	3	2	3	1	1	2
		Q44	Image 6		1	1	2	1	1	1	1	1	1	1	1	1	1	1	1	1	1	1	2	1	1	1			Q48	Image 6		1	1	2	1	4	1	2	2	4	2	1	2	2	4	2	2	1	1
		Q52	Image 7		1	1	2	2	1	1	2	1	1	1	1	1	1	1	1	1	1	1	3	2	1	1			Q56	Image 7		1	1	4	1	1	1	1	1	1	1	1	1	2	1	4	1	1	1
		Q60	Image 8		1	1	3	2	1	1	2	1	1	1	1	1	1	1	1	1	1	1	2	2	1	1			Q64	Image 8		3	1	3	3	3	3	3	1	3	3	3	3	3	3	3	3	3	3
		Q68	Image 9		1	1	3	2	1	1	2	1	1	1	2	1	2	1	1	1	1	1	3	2	1	1			Q72	Image 9		1	1	2	3	1	1	2	2	2	2	1	2	3	2	2	1	1	2
		Q76	Image 10		1	1	2	2	1	1	2	1	2	2	1	1	2	1	2	1	2	1	3	2	1	1 or 2			Q80	Image 10		1	1	3	3	3	3	2	1	3	3	1	3	3	1	3	1	1	1
																															N/A: not applicable
	Note: Gray area indicates that the answer is the same as the correct answer of the test.
	* The correct answer is based on the information in the tongue image database, which was automatically determined by a majority vote of the diagnostic results of 5 Kampo specialists (KSs-D).
	** Corrected answer is re-determined by majority vote of the diagnostic results of 15 Kampo specialists (KSs).
[truncated: 4 more columns]
